# Supplementary material for: Genomics insights into flowering and floral pattern formation: regional duplication and seasonal pattern of gene expression in Camellia
Source: BMC Biol. 2024 Feb 27;22:50. doi: 10.1186/s12915-024-01851-y (PMC10900828; doi:10.1186/s12915-024-01851-y)
Supplement: Supplementary file 2 — Additional file 2: Table S1. Statistics of Illumina sequencing data of C. japonica. Table S2. Statistics of Hi-C sequencing data. Table S3. Summary of chromosome level assembly based on Hi-C analysis. Table S4. Statistics of chromosome level assembly of cjaND genome. Table S5. Statistics of SLAF-seq data. Table S6. Summary of high-quality SNPs for map construction in each segregation pattern. Table S7. Summary and statistics of linkage groups for cjaND genome. Table S8. Summary of the identification of repetitive sequences. Table S9. Summary of coding gene prediction. Table S10. Statistics of gene information of annotated cjaND genome. Table S11. Summary of BUSCO evaluation results. Table S12. Statistics of the Ortho-group sizes for gene family analysis. Table S13. The gene information of syntenic block containing the AG loci in Chr. 8. Table S14. The genes of subnetwork based on connectivity and gene annotation. Table S15. Primers used in this study [file 12915_2024_1851_MOESM2_ESM.xlsx]

## Sheet: Table S1
Sample Name	Clean Bases (Gb)	Estimated Depth	Q20 Percent	Q30 Percent
270 bp_1	37.68	14.11	96.26	91.66
270 bp_2	36.54	13.69	96.08	91.34
270 bp_3	37.91	14.2	96.26	91.66
270 bp_4	32.76	12.27	96.22	91.58
270 bp_5	33.65	12.6	96.28	91.78
270 bp_6	35.77	13.4	96.16	91.43
270 bp_7	38.05	14.25	96.33	91.83
270 bp_8	34.77	13.02	96.18	91.52
Total	287.14	107.54	-	-

## Sheet: Table S2
Library	Type	Number of the read pairs	Ratio (%)
H01	Unique Paired Alignments	119847519	100
	Valid Interaction	99779116	83.26
	Dangling End Pairs	5757340	4.8
	Re-ligation Pairs	2375562	1.98
	Self-cycle Pairs	3736038	3.12
	Dumped Pairs	8199463	6.84
H02	Unique Paired Alignments	4638143	100
	Valid Interaction	3730624	80.43
	Dangling End Pairs	368221	7.94
	Re-ligation Pairs	102149	2.2
	Self-cycle Pairs	140001	3.02
	Dumped Pairs	297148	6.41

## Sheet: Table S3
Group	Chromosome label	Sequence Number	Sequence Length (bp)
Lachesis Group0	Chr.1	1015	234962045
Lachesis Group1	Chr.2	1077	215986183
Lachesis Group2	Chr.3	913	213068626
Lachesis Group3	Chr.4	946	208078660
Lachesis Group4	Chr.5	892	205740181
Lachesis Group5	Chr.6	980	194191095
Lachesis Group6	Chr.7	918	189741376
Lachesis Group7	Chr.8	913	186407564
Lachesis Group8	Chr.9	897	182563346
Lachesis Group9	Chr.10	965	180614073
Lachesis Group10	Chr.11	765	158955162
Lachesis Group11	Chr.12	776	153079202
Lachesis Group12	Chr.13	666	144917582
Lachesis Group13	Chr.14	577	142217572
Lachesis Group14	Chr.15	521	126595029
Total Sequences Clustered (Ratio %)		12,821 (76.86)	2,737,117,696 (97.97)
Total Sequences Ordered and Oriented (Ratio %)		8,405 (65.56)	2,588,415,565 (94.57)

## Sheet: Table S4
Items	Statistics	Items	Statistics
Scaffold number	8289	Contig number	16235
Scaffold length (bp)	2803480069	Contig length (bp)	2802758443
Scaffold N50 (bp)	175506177	Contig N50 (bp)	510944
Scaffold N90 (bp)	120599951	Contig N90 (bp)	71384
Scaffold max length (bp)	224038930	Contig max length (bp)	5430783
Gap total length (bp)	721626	GC content (%)	38.04

## Sheet: Table S5
Sample	Total Reads	Q30 percentage (%)	GC percentage (%)
P	25897326	94.79	40.52
M	25946633	94.77	40.72
Offspring (Average*)	5393629	95.26	40.11
Total	585813311	-	-
* Average reads number of 98 F1 offspring sequencing

## Sheet: Table S6
Type	Paternal genotype	Maternal genotype	Offspring genotype	Number of SNPs	Percentage (%)
ab×cd	ab	cd	ac, ad, bc, bd	0	0
ef×eg	ef	eg	ee, ef, eg, fg	3	0.02
hk×hk	hk	hk	hh, hk, kk	293	1.5
lm×ll	lm	ll	lm, ll	8394	42.93
nn×np	nn	np	nn, np	10863	55.56
Total	-	-	-	19553	100

## Sheet: Table S7
LG ID	Marker Number	Total Distance	Average Distance	Gaps<=5cM	Max Gap
Lachesis Group0	314	183.57	0.59	0.9681	15.61
Lachesis Group1	418	186.58	0.45	0.9904	15.42
Lachesis Group2	209	171.59	0.82	0.9904	14.5
Lachesis Group3	213	139.27	0.66	0.9575	14.96
Lachesis Group4	249	187.06	0.75	0.9919	7.22
Lachesis Group5	247	197.05	0.8	0.9919	5.38
Lachesis Group6	235	162.93	0.7	0.9701	18.45
Lachesis Group7	256	179.06	0.7	0.9608	12.59
Lachesis Group8	274	156.21	0.57	0.978	10.15
Lachesis Group9	441	169.15	0.38	0.9932	7.71
Lachesis Group10	202	122.22	0.61	0.9851	7.71
Lachesis Group11	288	180.29	0.63	0.9721	16.61
Lachesis Group12	446	170.4	0.38	0.982	15.41
Lachesis Group13	240	170.84	0.71	0.9791	17.25
Lachesis Group14	223	105.02	0.47	0.982	19.77
Total	4255	2481.24	0.59	0.9776	19.77
LG ID: linkage group ID number; Marker Number: number of successful clustering markers; Total Distance: the total genetic distance of markers in a linkage group; Average Distance: the average genetic distance of markers in a linkage group; Gaps<=5cM: the proportion of gap less than 5 cM to the total number of gaps, the higher the proportion, the more homogeneous the map is represented; Max Gap: t…

## Sheet: Table S8
Class	Type	Number	Length (bp)	Rate (%)
ClassI:	DIRS	15	1116	0
Retrotransposons	LINE	199568	109093457	3.9
	LTR	1032	222055	0.01
	LTR/Copia	142907	144076708	5.16
	LTR/Gypsy	359150	660711530	23.64
	PLE|LARD	18071	8693321	0.31
	SINE	142562	27070325	0.97
	SINE|TRIM	14800	4907816	0.18
	TRIM	51495	34176524	1.22
	Unknown	11998	6076690	0.22
ClassII:	Crypton	39	2174	0
DNA Transposons	Helitron	6761	3465244	0.12
	MITE	101790	21825028	0.78
	Maverick	1.945	1422593	0.05
	TIR	184735	167315239	5.99
	Unknown	28810	7759276	0.28
PotentialHostGene		47931	17750081	0.64
SSR		165354	39472743	1.41
Unknown		3141571	1497078169	53.57
Total with overlap		4620534	2751120089	98.45
Total without overlap		4620534	2205026062	78.91
Note: Dictyostelium intermediate repeat sequence (DIRS), long interspersed nuclear elements (LINE), long terminal repeat (LTR), Penelope-like (PLE), large retrotransposon derivative (LARD), short interspersed nuclear elements (SINE), terminal repeat retrotransposons in miniature (TRIM), miniature inverted-repeat transposable elements (MITE), terminal inverted repeat (TIR), Simple Sequence Repeat …

## Sheet: Table S9
Strategy	Software	Species	Predicted Gene Number
Ab initio	Genscan	-	21179
	Augustus	-	35335
	GlimmerHMM	-	112079
	GeneID	-	68125
	SNAP	-	28403
Homology-based	GeMoMa	Actinidia chinensis	44314
		Capsella grandiflora	35566
		Phaseolus vulgaris	37511
		Oryza sativa subsp. japonica	35042
		Amborella trichopoda	37536
		Populus trichocarpa	43496
RNAseq	PASA	-	53286
	GeneMarkS-T	-	61871
	TransDecoder	-	102600
Integration	EVM	-	41890

## Sheet: Table S10
Gene number	Gene	Average Gene	Exon length (bp)	Average Exon	Intron length (bp)	Average Intron
	length (bp)	length (bp)		length (bp)		length (bp)
41890	265789896	6344	62433824	278	189365743	1086

[truncated: 5 more sheets: Table S11, Table S12, Table S13, Table S14, Table S15]
